# Supplementary material for: Contrasting Water Withholding Responses of Young Maize Plants Reveal Link Between Lipid Peroxidation and Osmotic Regulation Corroborated by Genetic Analysis
Source: Front Plant Sci. 2022 Jul 6;13:804630. doi: 10.3389/fpls.2022.804630 (PMC9296821; doi:10.3389/fpls.2022.804630)
Supplement: Supplementary file 1 [file Table_1.XLSX]

## Sheet: Data
GEN	GPODco	GPODww	PROTco	PROTww	TBARSco	TBARSww	PROLINEco	PROLINEww	H2O2co	H2O2ww	CWC	CWCww
LH51	0.738 ± 0.068	1.076 ± 0.073	0.519 ± 0.896	0.848 ± 1.502	3.482 ± 0.114	4.875 ± 0.353	1.517 ± 0.148	4.198 ± 0.406	3.592 ± 0.387	3.776 ± 0.242	93.34 ± 0.135	91.08 ± 0.962
LH82	0.896 ± 0.225	1.153 ± 0.165	0.817 ± 0.343	0.944 ± 0.609	5.639 ± 0.131	6.712 ± 0.218	1.789 ± 0.13	2.492 ± 0.308	2.41 ± 0.186	1.662 ± 0.191	93.02 ± 0.613	91.14 ± 0.325
LH119	0.839 ± 0.052	1.291 ± 0.081	0.839 ± 0.614	0.883 ± 1.107	5.256 ± 0.232	7.291 ± 0.882	1.519 ± 0.103	4.463 ± 0.595	1.946 ± 0.029	2.086 ± 0.068	92.69 ± 0.248	89.46 ± 0.602
LH123Ht	0.88 ± 0.229	0.915 ± 0.077	0.844 ± 0.611	0.987 ± 0.52	6.182 ± 0.448	6.866 ± 0.151	1.255 ± 0.124	2.525 ± 0.384	2.549 ± 0.22	2.157 ± 0.285	94.12 ± 0.633	91.73 ± 0.507
LH127	0.984 ± 0.054	1.046 ± 0.064	0.927 ± 1.273	0.764 ± 1.174	3.911 ± 0.079	6.605 ± 0.986	1.769 ± 0.241	5.79 ± 0.23	1.603 ± 0.191	2.129 ± 0.199	93.42 ± 0.392	91.34 ± 1.102
LH128	0.849 ± 0.027	0.91 ± 0.084	0.747 ± 0.201	0.647 ± 1.117	4.61 ± 0.307	6.669 ± 0.352	1.619 ± 0.126	3.782 ± 0.27	1.978 ± 0.182	1.947 ± 0.194	94.35 ± 0.439	91.5 ± 0.379
LH132	0.857 ± 0.056	0.888 ± 0.04	0.832 ± 0.612	0.768 ± 1.376	3.479 ± 0.219	6.135 ± 0.427	1.986 ± 1.102	3.771 ± 0.111	1.456 ± 0.185	2.148 ± 0.022	93.73 ± 0.411	90.2 ± 0.087
LH160	0.998 ± 0.068	1.008 ± 0.088	0.927 ± 0.222	0.728 ± 0.519	3.512 ± 0.278	3.998 ± 0.181	1.689 ± 0.135	4.668 ± 0.743	0.833 ± 0.089	1.123 ± 0.032	94.57 ± 0.394	91.92 ± 0.478
LH162	0.919 ± 0.111	0.997 ± 0.021	1.287 ± 0.14	0.798 ± 1.045	3.025 ± 0.074	4.72 ± 0.123	1.79 ± 0.191	4.164 ± 0.619	1.375 ± 0.042	1.949 ± 0.188	93.61 ± 0.296	91.33 ± 0.553
LH190	1.064 ± 0.109	1.229 ± 0.258	1.032 ± 0.848	1.139 ± 1.806	2.49 ± 0.136	4.957 ± 0.565	1.646 ± 0.128	3.274 ± 0.072	1.841 ± 0.068	2.338 ± 0.045	93.75 ± 0.161	90.9 ± 0.161
LH193	0.932 ± 0.153	1.099 ± 0.113	0.908 ± 0.224	1.109 ± 1.619	4.088 ± 0.153	6.917 ± 0.693	2.838 ± 0.238	15.071 ± 3.533	1.49 ± 0.371	2.813 ± 0.457	92.58 ± 0.526	86.94 ± 0.676
LH194	0.74 ± 0.134	0.64 ± 0.035	0.831 ± 0.673	0.618 ± 0.545	4.065 ± 0.368	4.863 ± 0.437	2.353 ± 0.376	4.786 ± 0.101	1.301 ± 0.049	1.329 ± 0.146	93.46 ± 0.447	89.83 ± 0.48
LH195	0.655 ± 0.027	0.697 ± 0.031	0.784 ± 0.526	1.105 ± 1.431	2.442 ± 0.055	5.189 ± 0.281	1.589 ± 0.274	8.541 ± 0.61	1.493 ± 0.022	1.705 ± 0.375	93.66 ± 0.664	88.44 ± 0.659
LH196	0.831 ± 0.03	1.102 ± 0.138	0.909 ± 0.609	0.912 ± 0.654	5.132 ± 0.331	6.14 ± 0.795	2.108 ± 0.046	10.597 ± 1.65	1.265 ± 0.239	2.163 ± 0.254	93.02 ± 0.301	88.26 ± 0.398
LH202	0.88 ± 0.035	1.139 ± 0.125	0.75 ± 0.809	0.76 ± 0.535	3.934 ± 0.025	7.31 ± 1.07	1.749 ± 0.024	7.804 ± 0.621	1.213 ± 0.116	1.903 ± 0.142	93.35 ± 0.047	87.43 ± 0.539
LH205	0.893 ± 0.135	0.857 ± 0.068	0.743 ± 0.24	0.646 ± 0.407	4.644 ± 0.741	3.67 ± 0.818	1.323 ± 0.032	2.414 ± 0.195	1.587 ± 0.059	1.317 ± 0.202	93.86 ± 0.716	91.31 ± 1.027
LH213	1.032 ± 0.063	0.825 ± 0.348	0.863 ± 0.431	0.82 ± 0.523	5.476 ± 0.437	5.405 ± 0.603	1.783 ± 0.223	5.503 ± 0.67	1.473 ± 0.183	1.585 ± 0.138	93.72 ± 0.466	89.89 ± 0.713
PHG29	1.174 ± 0.039	1.158 ± 0.094	0.792 ± 0.135	0.741 ± 0.426	4.219 ± 0.681	4.685 ± 0.402	2.438 ± 0.324	3.646 ± 0.461	1.423 ± 0.096	1.159 ± 0.074	92.74 ± 0.105	90.99 ± 0.952
PHG50	0.765 ± 0.042	0.79 ± 0.071	0.697 ± 0.439	0.639 ± 0.566	5.65 ± 0.262	6.819 ± 1.167	2.656 ± 0.222	3.028 ± 0.256	1.489 ± 0.291	0.844 ± 0.152	93.16 ± 0.178	91.62 ± 0.859
PHG72	0.51 ± 0.3	1.075 ± 0.248	0.814 ± 0.364	0.884 ± 1.036	5.599 ± 0.924	8.936 ± 0.801	2.326 ± 0.213	4.734 ± 0.487	1.243 ± 0.218	1.015 ± 0.172	93.01 ± 0.048	90.74 ± 1.283
PHJ65	0.933 ± 0.04	1.024 ± 0.043	0.782 ± 0.35	0.543 ± 0.218	2.592 ± 0.084	4.941 ± 0.178	1.536 ± 0.32	7.765 ± 1.17	1.135 ± 0.216	1.524 ± 0.209	93.64 ± 0.719	90.97 ± 1.605
PHJ75	0.904 ± 0.028	1.001 ± 0.056	0.793 ± 0.153	0.814 ± 0.094	4.735 ± 0.478	10.253 ± 0.277	1.75 ± 0.117	12.437 ± 0.553	2.729 ± 0.08	3.203 ± 0.374	93.84 ± 0.124	89.73 ± 1.99
PHK42	0.923 ± 0.098	2.003 ± 0.065	0.486 ± 0.873	0.26 ± 0.843	5.747 ± 0.316	12.873 ± 0.67	3.87 ± 0.941	18.195 ± 1.552	1.132 ± 0.122	1.532 ± 0.051	94.42 ± 1.135	89.32 ± 0.177
PHM10	1.054 ± 0.053	1.265 ± 0.128	0.682 ± 0.396	0.572 ± 0.54	6.743 ± 0.98	9.55 ± 0.69	2.189 ± 0.023	6.646 ± 0.686	2.526 ± 0.123	3.575 ± 0.342	93.14 ± 0.766	89.74 ± 1.057
PHN11	0.991 ± 0.058	1.952 ± 0.241	0.563 ± 0.923	0.539 ± 1.32	6.36 ± 0.48	11.877 ± 0.709	3.113 ± 0.29	7.909 ± 0.462	1.52 ± 0.112	3.996 ± 0.612	93.37 ± 0.579	90.51 ± 1.23
PHN47	1.283 ± 0.035	1.425 ± 0.095	0.624 ± 0.185	0.283 ± 0.07	4.607 ± 0.296	7.486 ± 0.129	2.331 ± 0.146	8.327 ± 0.306	1.445 ± 0.152	1.589 ± 0.085	94.66 ± 1.491	91.86 ± 3.049
PHN82	1.169 ± 0.043	1.84 ± 0.05	0.578 ± 0.668	0.355 ± 1.11	4.429 ± 0.621	12.152 ± 0.733	3.487 ± 0.178	11.439 ± 0.887	1.402 ± 0.193	1.411 ± 0.149	92.26 ± 1.135	88.96 ± 1.567
PHP02	0.678 ± 0.062	1.235 ± 0.024	0.449 ± 0.563	0.426 ± 0.16	5.442 ± 0.244	9.81 ± 0.644	1.403 ± 0.346	8.018 ± 0.143	1.632 ± 0.634	2.299 ± 0.271	94.92 ± 0.666	91.66 ± 0.95
PHP55	1.045 ± 0.034	1.068 ± 0.065	0.693 ± 0.218	0.637 ± 0.88	5.84 ± 0.099	8.326 ± 0.317	2.286 ± 0.171	5.673 ± 0.308	1.244 ± 0.079	1.746 ± 0.141	94.06 ± 0.578	88.94 ± 0.562
PHP60	1.26 ± 0.061	1.298 ± 0.066	0.544 ± 0.219	0.76 ± 0.36	3.258 ± 0.539	12.291 ± 1.737	1.359 ± 0.173	17.719 ± 0.977	1.448 ± 0.226	2.452 ± 0.136	92.99 ± 0.293	87.48 ± 0.785
PHT60	0.771 ± 0.03	0.972 ± 0.087	0.928 ± 0.648	0.761 ± 0.419	2.965 ± 0.198	4.734 ± 0.311	1.526 ± 0.026	2.042 ± 0.094	0.845 ± 0.093	1.844 ± 0.245	95.05 ± 0.373	93.28 ± 0.377
PHJ31	0.902 ± 0.022	1.319 ± 0.09	1.12 ± 0.93	0.515 ± 0.255	4.173 ± 0.041	8.933 ± 0.315	3.673 ± 0.241	9.66 ± 1.087	0.894 ± 0.067	1.648 ± 0.206	94.25 ± 1.824	92.36 ± 0.351
PHJ33	0.831 ± 0.184	0.706 ± 0.069	0.794 ± 1.134	0.531 ± 1.188	3.971 ± 0.178	5.159 ± 0.137	2.9 ± 0.297	5.194 ± 0.767	1.572 ± 0.057	1.809 ± 0.075	93.85 ± 1.021	93.59 ± 0.325
PHJ89	1.677 ± 0.43	1.666 ± 0.078	0.656 ± 1.259	0.923 ± 0.298	4.964 ± 0.167	5.165 ± 0.723	1.851 ± 0.33	1.947 ± 0.161	1.014 ± 0.097	1.655 ± 0.125	95.16 ± 0.828	93.64 ± 0.436
PHK56	1.051 ± 0.049	0.93 ± 0.037	0.693 ± 0.508	0.676 ± 0.462	3.778 ± 0.084	5.111 ± 0.293	1.714 ± 0.146	4.323 ± 0.131	2.336 ± 0.229	2.574 ± 0.144	94.28 ± 0.637	92.15 ± 1.019
PHK76	0.906 ± 0.027	0.739 ± 0.066	0.689 ± 0.201	0.58 ± 0.267	2.41 ± 0.41	3.465 ± 0.117	1.697 ± 0.115	2.41 ± 0.376	2.742 ± 0.248	3.611 ± 0.806	94.98 ± 0.077	93 ± 0.116
PHR30	0.934 ± 0.034	0.79 ± 0.111	0.847 ± 0.171	0.775 ± 0.392	3.05 ± 0.053	3.791 ± 0.051	2.569 ± 0.289	2.745 ± 0.164	1.802 ± 0.099	2.758 ± 0.425	94.55 ± 0.05	92.82 ± 1.269
PHV78	0.918 ± 0.063	0.744 ± 0.1	0.903 ± 0.296	0.479 ± 0.905	7.171 ± 0.196	7.197 ± 0.743	2.265 ± 0.077	4.531 ± 0.414	3.269 ± 0.318	2.398 ± 0.379	92.97 ± 0.103	91.88 ± 1.296
PHW30	1.12 ± 0.14	0.891 ± 0.065	0.846 ± 1.24	0.568 ± 0.381	3.646 ± 0.217	4.229 ± 0.653	1.615 ± 0.073	2.161 ± 0.241	1.768 ± 0.141	1.319 ± 0.178	92.81 ± 0.133	90.68 ± 0.93
PHW79	0.782 ± 0.031	0.987 ± 0.032	0.732 ± 0.35	0.686 ± 0.422	3.125 ± 0.102	3.626 ± 0.364	1.713 ± 0.051	1.93 ± 0.173	1.931 ± 0.293	1.504 ± 0.186	92.88 ± 0.427	91.6 ± 0.554
PHG86	1.388 ± 0.227	1.216 ± 0.057	0.587 ± 0.248	0.628 ± 0.163	4.047 ± 0.613	4.808 ± 0.231	1.392 ± 0.124	2.161 ± 0.048	1.736 ± 0.138	2.089 ± 0.194	93.13 ± 0.377	92.01 ± 0.793
PHT77	1.127 ± 0.169	1.188 ± 0.046	0.478 ± 0.269	0.47 ± 0.159	2.631 ± 0.042	4.351 ± 0.261	1.609 ± 0.194	2.906 ± 0.091	1.083 ± 0.034	1.882 ± 0.323	93.98 ± 0.531	92.29 ± 1.322
PHJ40	1.109 ± 0.033	1.198 ± 0.059	0.69 ± 0.389	0.646 ± 0.217	2.679 ± 0.069	3.294 ± 0.194	1.049 ± 0.061	1.45 ± 0.132	1.922 ± 0.098	2.174 ± 0.022	93.52 ± 0.329	92.1 ± 0.166
PHP38	0.801 ± 0.123	0.587 ± 0.066	0.601 ± 0.741	0.293 ± 0.201	3.051 ± 0.284	4.735 ± 0.704	1.532 ± 0.034	2.816 ± 0.098	1.322 ± 0.103	1.506 ± 0.108	92.77 ± 0.218	90.44 ± 0.151
PHBA6	1.078 ± 0.077	0.971 ± 0.145	0.676 ± 0.353	0.228 ± 0.246	3.753 ± 0.103	5.03 ± 0.173	1.226 ± 0.151	2.69 ± 0.392	2.082 ± 0.136	2.003 ± 0.158	93.87 ± 0.323	92.04 ± 0.561
PHG35	0.997 ± 0.278	1.505 ± 0.379	0.337 ± 0.23	0.128 ± 0.632	3.866 ± 0.1	6.393 ± 0.463	1.216 ± 0.03	2.138 ± 0.119	1.783 ± 0.17	2.188 ± 0.138	94.98 ± 1.313	96.04 ± 2.892
PHG84	1.172 ± 0.085	1.301 ± 0.262	0.46 ± 0.309	0.148 ± 0.744	4.044 ± 0.078	6.007 ± 0.391	2.847 ± 0.071	8.66 ± 0.63	2.147 ± 0.056	2.494 ± 0.234	89.74 ± 0.934	86.84 ± 1.154
PHM49	1.149 ± 0.112	1.088 ± 0.195	0.571 ± 0.311	0.67 ± 0.545	6.491 ± 0.158	7.937 ± 0.367	1.773 ± 0.039	6.375 ± 0.452	2.272 ± 0.216	2.555 ± 0.143	93.61 ± 0.374	91.69 ± 0.367
PHN66	0.983 ± 0.038	0.957 ± 0.176	0.621 ± 0.497	0.375 ± 0.417	2.884 ± 0.204	4.465 ± 0.128	1.184 ± 0.149	3.217 ± 0.144	1.436 ± 0.093	2.072 ± 0.238	92.63 ± 0.779	90.52 ± 0.332
PHN73	1.259 ± 0.108	1.032 ± 0.248	0.535 ± 0.511	0.681 ± 0.286	5.26 ± 0.43	6.511 ± 0.194	1.346 ± 0.153	1.8 ± 0.436	2.084 ± 0.068	1.994 ± 0.027	93.79 ± 0.351	92.62 ± 0.615
PHPR5	1.293 ± 0.059	0.81 ± 0.121	0.542 ± 0.363	0.742 ± 0.242	3.901 ± 0.077	4.25 ± 0.14	2.029 ± 0.36	2.394 ± 0.226	1.839 ± 0.23	2.149 ± 0.144	93.48 ± 0.802	92.45 ± 0.218
PHR62	1.308 ± 0.071	1.104 ± 0.177	0.803 ± 0.245	0.403 ± 0.452	3.721 ± 0.319	4.873 ± 0.281	1.375 ± 0.1	3.129 ± 0.387	0.955 ± 0.095	1.705 ± 0.226	94.79 ± 0.453	93.04 ± 0.321
PHT22	1.01 ± 0.037	0.84 ± 0.122	0.777 ± 0.624	0.867 ± 1.587	5.03 ± 0.603	6.257 ± 0.413	1.585 ± 0.198	2.163 ± 0.099	2.207 ± 0.139	3.508 ± 0.238	94.06 ± 1.544	91.92 ± 0.151
PHV53	1.349 ± 0.002	1.078 ± 0.098	0.882 ± 0.634	0.437 ± 0.433	3.823 ± 0.137	4.388 ± 0.193	1.75 ± 0.153	2.341 ± 0.417	1.229 ± 0.054	1.546 ± 0.097	93.33 ± 0.454	92.76 ± 0.485
PHW43	0.915 ± 0.009	1.135 ± 0.058	0.667 ± 0.509	0.844 ± 0.18	4.072 ± 0.199	5.142 ± 0.025	1.131 ± 0.119	2.624 ± 0.246	1.345 ± 0.126	2.404 ± 0.126	94.37 ± 0.305	91.77 ± 1.061
PHW52	1.615 ± 0.188	1.065 ± 0.131	0.828 ± 0.356	1.31 ± 1.288	6.17 ± 0.175	6.435 ± 0.014	3.7 ± 0.151	4.211 ± 0.519	1.17 ± 0.095	1.911 ± 0.028	92.8 ± 0.752	91.03 ± 0.333
PHW65	1.461 ± 0.497	1.517 ± 0.061	0.437 ± 0.182	1.063 ± 0.245	6.19 ± 0.281	5.68 ± 0.151	1.907 ± 0.12	2.657 ± 0.246	1.636 ± 0.046	2.386 ± 0.151	94 ± 0.593	90.82 ± 0.098
29MIBZ2	0.961 ± 0.118	1.357 ± 0.02	0.878 ± 0.731	0.451 ± 0.349	6.762 ± 0.061	7.902 ± 0.338	1.702 ± 0.311	6.004 ± 0.274	1.396 ± 0.261	1.784 ± 0.206	93.29 ± 0.191	90.72 ± 0.471
83IBI3	1.614 ± 0.066	1.324 ± 0.208	1.114 ± 0.489	0.587 ± 0.76	6.606 ± 0.416	6.24 ± 0.586	1.522 ± 0.153	4.696 ± 0.231	1.481 ± 0.023	1.896 ± 0.294	93.46 ± 0.523	91.31 ± 0.111
HBA1	0.93 ± 0.201	0.956 ± 0.166	0.58 ± 0.553	0.448 ± 0.639	2.423 ± 0.11	3.986 ± 0.273	2.056 ± 0.244	3.083 ± 0.189	1.77 ± 0.3	2.349 ± 0.318	94.59 ± 0.457	92.64 ± 0.724
MM402A	0.666 ± 0.025	0.535 ± 0.08	0.769 ± 0.201	0.588 ± 0.757	2.174 ± 0.151	4.32 ± 0.397	1.546 ± 0.09	7.242 ± 0.749	1.044 ± 0.199	1.902 ± 0.343	94.83 ± 0.325	92.25 ± 0.939
B73	0.738 ± 0.096	0.612 ± 0.03	0.553 ± 0.795	0.468 ± 0.529	4.175 ± 0.129	4.759 ± 0.241	1.363 ± 0.23	4.429 ± 0.131	1.539 ± 0.156	1.849 ± 0.127	94.01 ± 0.884	90.38 ± 0.328
LH74	0.687 ± 0.084	0.66 ± 0.085	0.557 ± 1.117	0.458 ± 0.216	3.837 ± 0.303	6.061 ± 0.282	2.59 ± 0.319	11.445 ± 2.126	1.414 ± 0.149	1.722 ± 0.138	94.04 ± 0.853	88.86 ± 1.534
LH85	0.475 ± 0.087	0.667 ± 0.034	0.503 ± 0.598	0.776 ± 0.276	4.572 ± 0.217	6.572 ± 0.052	1.252 ± 0.045	3.373 ± 0.435	1.024 ± 0.1	1.42 ± 0.182	93.18 ± 0.31	91.19 ± 0.234
LH145	0.813 ± 0.088	1.155 ± 0.111	0.451 ± 1.099	0.533 ± 1.079	5.109 ± 0.579	6.734 ± 0.336	2.331 ± 0.263	3.747 ± 0.151	0.931 ± 0.141	1.18 ± 0.122	92.66 ± 0.285	90.4 ± 1.349
78010	1.022 ± 0.296	1.103 ± 0.024	0.394 ± 0.253	0.48 ± 0.087	4.118 ± 0.262	4.38 ± 0.203	2.773 ± 0.489	3.12 ± 0.481	1.83 ± 0.115	2.06 ± 0.265	92.95 ± 0.428	91.49 ± 0.694
78371A	0.719 ± 0.16	0.63 ± 0.024	0.351 ± 0.238	0.403 ± 0.137	2.603 ± 0.082	3.853 ± 0.25	1.055 ± 0.079	2.708 ± 0.296	1.092 ± 0.066	1.522 ± 0.188	94.01 ± 0.636	92.68 ± 0.9
FAPW	0.771 ± 0.062	0.765 ± 0.019	0.305 ± 0.129	0.452 ± 0.153	3.344 ± 0.185	6.966 ± 0.498	1.414 ± 0.072	3.489 ± 0.165	1.023 ± 0.145	1.122 ± 0.192	94 ± 0.787	92.02 ± 0.949
5707	0.859 ± 0.035	0.877 ± 0.061	0.345 ± 0.226	0.487 ± 0.138	1.896 ± 0.04	3.739 ± 0.127	1.388 ± 0.164	6.488 ± 0.354	1.731 ± 0.122	1.925 ± 0.201	93.47 ± 0.231	90.35 ± 0.59
6103	0.902 ± 0.06	0.724 ± 0.069	0.367 ± 0.234	0.376 ± 0.263	4.315 ± 0.379	5.595 ± 1.084	1.258 ± 0.065	4.333 ± 0.374	1.071 ± 0.086	1.378 ± 0.21	94.12 ± 0.346	91.99 ± 1.036
A632	0.675 ± 0.02	0.627 ± 0.117	0.431 ± 0.307	0.348 ± 0.118	3.1 ± 0.111	5.401 ± 0.147	2.413 ± 0.07	6.701 ± 0.593	0.918 ± 0.124	1.035 ± 0.093	93.13 ± 0.603	90.98 ± 0.884
B14	0.674 ± 0.028	0.685 ± 0.026	0.412 ± 0.132	0.404 ± 0.126	3.245 ± 0.321	5.859 ± 0.437	2.076 ± 0.267	5.189 ± 0.573	1.035 ± 0.093	1.408 ± 0.162	93.14 ± 0.434	91.36 ± 1.148
B37	0.662 ± 0.065	0.721 ± 0.02	0.385 ± 0.336	0.419 ± 0.182	3.09 ± 0.063	5.109 ± 0.095	2.619 ± 0.492	7.185 ± 0.681	1.487 ± 0.113	1.989 ± 0.045	92.85 ± 0.438	90.33 ± 0.549
DJ7	0.927 ± 0.041	1.011 ± 0.125	0.716 ± 0.398	1.053 ± 0.808	4.116 ± 0.049	7.076 ± 0.474	0.972 ± 0.13	9.918 ± 0.979	2.279 ± 0.322	3.469 ± 0.198	93.28 ± 0.193	87.77 ± 2.492
Mo17	1.407 ± 0.032	1.251 ± 0.075	0.999 ± 0.309	0.899 ± 1.187	3.783 ± 0.071	5.523 ± 0.307	1.672 ± 0.057	13.712 ± 0.599	2.792 ± 0.636	3.258 ± 0.417	92.9 ± 0.09	88.83 ± 1.569
Oh43	1.088 ± 0.069	1.003 ± 0.056	0.93 ± 0.117	1.051 ± 0.673	4.399 ± 0.47	8.174 ± 0.108	0.745 ± 0.097	8.732 ± 0.407	1.942 ± 0.187	2.591 ± 0.376	92.2 ± 3.415	90.02 ± 1.484
LH1	0.77 ± 0.075	0.797 ± 0.027	1.01 ± 0.898	1.095 ± 0.357	3.046 ± 0.319	7.229 ± 0.175	1.533 ± 0.152	8.307 ± 0.889	1.943 ± 0.078	2.337 ± 0.105	92.59 ± 0.968	88.65 ± 2.112
LH208	1.066 ± 0.038	1.684 ± 0.041	0.93 ± 0.711	0.414 ± 0.867	4.969 ± 0.216	12.323 ± 1.705	2.681 ± 0.525	13.392 ± 1.198	1.193 ± 0.046	2.693 ± 0.405	91.6 ± 1.386	86.96 ± 0.882
LH220Ht	0.991 ± 0.06	1.466 ± 0.125	1.046 ± 0.886	0.587 ± 1.036	4.289 ± 0.251	8.101 ± 0.337	0.99 ± 0.108	3.348 ± 0.346	0.868 ± 0.134	1.315 ± 0.199	93.17 ± 0.431	91.39 ± 1.508
PHG39	1.044 ± 0.072	0.916 ± 0.021	1.44 ± 1.371	1.369 ± 0.7	3.578 ± 0.143	4.573 ± 0.382	1.803 ± 0.063	3.378 ± 0.576	1.423 ± 0.11	1.211 ± 0.162	93.16 ± 0.188	91.24 ± 1.347
PHJ70	0.878 ± 0.039	0.943 ± 0.036	1.343 ± 1.809	1.184 ± 1.296	2.81 ± 0.111	4.957 ± 0.223	0.974 ± 0.145	1.548 ± 0.245	1.956 ± 0.118	2.187 ± 0.24	93.01 ± 0.386	91.93 ± 0.321
PHK29	0.955 ± 0.064	1.029 ± 0.149	0.381 ± 0.372	1.017 ± 0.825	4.221 ± 0.498	5.898 ± 0.436	1.411 ± 0.234	3.77 ± 0.133	1.997 ± 0.103	2.43 ± 0.348	93.3 ± 0.537	91.56 ± 1.391
PHK35	0.875 ± 0.097	0.676 ± 0.029	0.475 ± 0.62	0.982 ± 1.262	3.629 ± 0.241	4.838 ± 0.183	1.106 ± 0.111	3.01 ± 0.064	1.083 ± 0.097	1.337 ± 0.28	93.69 ± 0.817	92.11 ± 0.879
PHR47	0.73 ± 0.05	0.772 ± 0.064	0.943 ± 0.201	0.766 ± 0.252	3.604 ± 0.136	6.119 ± 0.495	2.084 ± 0.225	7.596 ± 0.657	1.776 ± 0.026	1.792 ± 0.154	92.67 ± 0.542	89.07 ± 0.882
PHT10	0.906 ± 0.012	1.058 ± 0.051	0.871 ± 0.292	0.628 ± 0.33	3.663 ± 0.133	6.123 ± 0.278	4.082 ± 0.603	9 ± 1.139	2.486 ± 0.346	3.582 ± 0.314	93.26 ± 0.258	90.53 ± 0.623
PHV63	0.825 ± 0.064	0.814 ± 0.025	0.876 ± 0.243	0.784 ± 0.5	3.596 ± 0.02	6.434 ± 0.135	2.423 ± 0.206	7.384 ± 0.521	2.462 ± 0.483	1.958 ± 0.097	93.4 ± 1.063	89.81 ± 0.777
PHVA9	0.699 ± 0.056	0.759 ± 0.036	0.571 ± 1.099	0.446 ± 0.506	4.817 ± 0.589	6.655 ± 0.111	2.256 ± 0.072	4.795 ± 0.69	1.523 ± 0.145	1.714 ± 0.12	94.49 ± 0.618	91.15 ± 0.42
PHW03	0.699 ± 0.017	0.942 ± 0.045	0.635 ± 0.216	0.49 ± 0.294	3.534 ± 0.106	4.94 ± 0.294	1.861 ± 0.232	8.045 ± 0.44	1.491 ± 0.17	1.535 ± 0.167	93.55 ± 0.432	89.92 ± 0.213
PHW51	0.603 ± 0.091	0.738 ± 0.034	0.758 ± 1.258	0.606 ± 0.546	3.643 ± 0.105	5.385 ± 0.74	2.574 ± 0.102	9.596 ± 1.022	1.196 ± 0.074	1.526 ± 0.118	92.85 ± 0.366	90.6 ± 1.322
PHP85	0.797 ± 0.125	0.743 ± 0.088	0.816 ± 0.533	0.587 ± 0.445	3.852 ± 0.388	5.237 ± 0.764	1.842 ± 0.344	4.145 ± 0.45	1.815 ± 0.282	2.574 ± 0.142	93.49 ± 0.765	89.72 ± 0.405
2FACC	0.667 ± 0.013	0.814 ± 0.048	0.665 ± 0.291	0.694 ± 0.548	3.599 ± 0.154	4.789 ± 0.28	1.489 ± 0.149	5.919 ± 0.343	1.651 ± 0.133	2.195 ± 0.196	94.43 ± 0.213	90.63 ± 0.755
NL001	0.856 ± 0.011	0.982 ± 0.064	0.663 ± 0.345	0.792 ± 0.355	3.793 ± 0.538	4.798 ± 0.558	1.158 ± 0.11	1.597 ± 0.033	2.016 ± 0.292	2.392 ± 0.318	94.27 ± 0.164	92.77 ± 0.21
IBB14	0.775 ± 0.04	0.939 ± 0.279	0.566 ± 0.1	0.428 ± 2.195	6.171 ± 0.531	5.528 ± 0.719	2.82 ± 0.413	7.548 ± 0.564	2.109 ± 0.455	1.912 ± 0.138	93.59 ± 0.892	92.02 ± 0.507
IBB15	0.624 ± 0.042	0.849 ± 0.043	0.695 ± 0.505	0.472 ± 0.598	4.276 ± 0.17	10.303 ± 0.445	1.641 ± 0.246	7.873 ± 0.488	2.463 ± 0.148	2.242 ± 0.119	93.95 ± 0.817	92.93 ± 0.436
807	0.948 ± 0.036	1.009 ± 0.01	0.655 ± 0.138	0.596 ± 0.207	4.088 ± 0.231	5.056 ± 0.373	1.567 ± 0.082	2.704 ± 0.36	1.453 ± 0.142	1.374 ± 0.161	93.49 ± 0.534	92.55 ± 0.577
FBHJ	0.802 ± 0.059	0.808 ± 0.025	0.937 ± 0.336	0.637 ± 0.113	3.173 ± 0.134	5.16 ± 0.428	2.008 ± 0.324	3.281 ± 0.449	1.032 ± 0.177	1.461 ± 0.135	93.95 ± 1.066	90.98 ± 0.744
C103	1.001 ± 0.23	NA	0.398 ± 0.756	NA	1.402 ± 0.158	4.571 ± 0.263	1.774 ± 0.305	9.367 ± 0.924	1.025 ± 0.017	1.96 ± 0.195	96 ± 1.098	90.15 ± 2.105
LH38	0.704 ± 0.048	0.955 ± 0.056	0.673 ± 0.325	0.851 ± 0.75	2.946 ± 0.306	4.175 ± 0.036	0.921 ± 0.056	1.291 ± 0.19	1.165 ± 0.101	1.529 ± 0.145	94.52 ± 0.209	93.83 ± 0.492
PHR55	0.781 ± 0.043	1.33 ± 0.037	0.645 ± 0.568	0.748 ± 0.504	4.703 ± 0.881	7.089 ± 0.457	1.276 ± 0.12	2.041 ± 0.358	1.563 ± 0.021	1.925 ± 0.303	93.99 ± 0.038	92.24 ± 0.673
PHR36	0.777 ± 0.077	1.031 ± 0.086	0.727 ± 0.726	0.811 ± 0.63	5.118 ± 0.509	6.324 ± 0.285	1.153 ± 0.08	2.006 ± 0.46	1.586 ± 0.221	1.996 ± 0.092	93.03 ± 0.629	91.85 ± 0.65
PHR25	1.069 ± 0.02	0.786 ± 0.036	0.516 ± 0.469	0.563 ± 0.544	5.897 ± 0.023	3.995 ± 0.203	1.348 ± 0.243	1.842 ± 0.183	2.021 ± 0.765	1.25 ± 0.134	94.09 ± 0.502	94.1 ± 1.155
PHR32	0.56 ± 0.014	0.637 ± 0.045	0.88 ± 0.195	0.851 ± 0.119	4.451 ± 0.146	7.148 ± 1.418	1.141 ± 0.067	2.239 ± 0.126	1.397 ± 0.193	1.3 ± 0.184	92.94 ± 0.264	89.34 ± 1.757
PHK93	0.612 ± 0.004	0.653 ± 0.114	0.7 ± 0.098	0.276 ± 0.395	3.581 ± 0.463	4.875 ± 0.112	1.799 ± 0.237	2.219 ± 0.363	1.616 ± 0.231	2.031 ± 0.347	93.95 ± 0.341	91.71 ± 0.631
PHM81	0.543 ± 0.016	0.562 ± 0.068	0.695 ± 0.955	0.532 ± 0.732	2.792 ± 0.077	5.761 ± 0.259	1.093 ± 0.295	3.039 ± 0.7	0.941 ± 0.122	1.54 ± 0.145	93.37 ± 0.08	90.63 ± 2.217
PHWG5	0.979 ± 0.134	0.75 ± 0.067	0.837 ± 0.824	0.861 ± 0.607	4.077 ± 0.162	6.916 ± 0.536	1.613 ± 0.175	2.976 ± 0.241	2.757 ± 0.223	4.731 ± 0.198	92.42 ± 0.568	89.37 ± 1.41
PHT69	1.22 ± 0.091	1.004 ± 0.106	0.713 ± 0.795	0.739 ± 0.891	3.995 ± 0.144	6.291 ± 0.124	1.542 ± 0.056	3.314 ± 0.111	2.878 ± 0.161	3.452 ± 0.112	91.99 ± 0.152	89.22 ± 0.196
PHK46	0.991 ± 0.186	0.809 ± 0.055	0.785 ± 0.309	0.922 ± 0.251	6.182 ± 0.152	6.629 ± 0.264	1.694 ± 0.12	2.19 ± 0.122	1.892 ± 0.218	2.194 ± 0.226	92.21 ± 0.49	89.37 ± 0.229
2MA22	1.156 ± 0.208	1.074 ± 0.297	0.767 ± 1.259	0.87 ± 0.717	3.412 ± 0.186	6.13 ± 0.211	2.133 ± 0.703	11.985 ± 1.256	2.034 ± 0.046	3.082 ± 0.225	92.61 ± 0.714	87.79 ± 1.248
3IBZ2	1.151 ± 0.12	1.096 ± 0.126	0.736 ± 0.65	0.523 ± 0.603	3.374 ± 0.183	7.47 ± 0.627	1.885 ± 0.223	4.324 ± 0.67	1.999 ± 0.087	2.557 ± 0.047	92.55 ± 1.09	87.74 ± 1.197
