# Supplementary material for: Contrasting Water Withholding Responses of Young Maize Plants Reveal Link Between Lipid Peroxidation and Osmotic Regulation Corroborated by Genetic Analysis
Source: Front Plant Sci. 2022 Jul 6;13:804630. doi: 10.3389/fpls.2022.804630 (PMC9296821; doi:10.3389/fpls.2022.804630)
Supplement: Supplementary file 2 [file Data_Sheet_1.xlsx]

## Sheet: Supplementary table 1
Supplementary table 1. Cluster designations of inbreds in K-means analysis
Inbred	Cluster
LH51-1	2
LH82-1	2
LH119-1	2
LH123Ht-2	2
LH127-1	2
LH128-2	2
LH132-1	2
LH160-1	2
LH162-1	2
LH190-1	2
LH193-2	1
LH194-1	2
LH195-2	1
LH196-1	1
LH202-1	1
LH205-1	2
LH213-1	2
PHG29-1	2
PHG50-2	2
PHG72-1	2
PHJ65-4	1
PHJ75-1	1
PHK42-1	1
PHM10-1	2
PHN11-1	1
PHN47-1	2
PHN82-1	1
PHP02-1	1
PHP55-1	1
PHP60-1	1
PHT60-1	2
PHJ31-1	1
PHJ33-1	2
PHJ89-1	2
PHK56-1	2
PHK76-1	2
PHR30-1	2
PHV78-2	2
PHW30-1	2
PHW79-1	2
PHG86-1	2
PHT77-1	2
PHJ40-1	2
PHP38-1	2
PHBA6-1	2
PHG35-3	2
PHG84-2	2
PHM49-1	2
PHN66-1	2
PHN73-2	2
PHPR5-1	2
PHR62-1	2
PHT22-1	2
PHV53-1	2
PHW43-1	2
PHW52-1	2
PHW65-1	2
29MIBZ2-1	2
83IBI3-1	2
HBA1-1	2
MM402A-2	1
B73-3	2
LH74-1	1
LH85-1	2
LH145-1	2
78010-1	2
78371A-1	2
FAPW-1	2
5707-1	1
6103-1	2
A632-1	2
B14-1	2
B37-1	2
DJ7-1	1
Mo17-1	1
Oh43-1	1
LH1-1	1
LH208-4	1
LH220Ht-2	2
PHG39-2	2
PHJ70-1	2
PHK29-1	2
PHK35-1	2
PHR47-1	2
PHT10-2	2
PHV63-1	2
PHVA9-1	2
PHW03-1	2
PHW51-3	2
PHP85-1	2
2FACC-1	2
NL001-1	2
IBB14-1	2
IBB15-1	2
807-1	2
FBHJ-1	2
C103-1	1
LH38-1	2
PHR55-1	2
PHR36-1	2
PHR25-1	2
PHR32-1	2
PHK93-1	2
PHM81-2	1
PHWG5-1	2
PHT69-1	2
PHK46-3	2
2MA22-1	1
3IBZ2-1	1

## Sheet: Supplementary table 2
Supplementary table 2. Detected associations for Trrel in each trait crossing the –log(p) significance threshold of 4. In bold are the associations crossing the calculated Bonferroni threshold of 5.45.
Trait	Name	Marker	Chr.	Pos.	R2	-log(p)	Eff.	Obs.	Gene ID	Gene name	Function
CWC	CWC1@6	S6_23054935	6	21457505	10.5	4.028	0.204	36	Zm00001d035328	RNA-metabolising metallo-beta-lactamase family protein	nuclease activity
PROLINE	PROLINE1@1	S1_8972498	1	9009032	10.5	4.09	3.58	4	Zm00001d027619	beta amylase2	Hydrolysis of (1->4)-alpha-D-glucosidic linkages in polysaccharides so as to remove successive maltose units from the non-reducing ends of the chains
									Zm00001d027610	Vegetative storage protein	zinc ion binding
	PROLINE2@3	S3_186794201	3	189739999	16.8	5.97	4.647	4	Zm00001d043121	Osmotin-like protein OSM34	defense response
	PROLINE3@3	S3_186844188	3	189789986	10.2	4.003	3.324	5	Zm00001d043128	NHL25	possible role in response to ABA and stress
	PROLINE4@4	S4_238461904	4	243872645	11.6	4.423	3.62	7	Zm00001d053931	Peroxisomal membrane protein PEX16	fatty acid biosynthetic process; peroxisome organization
									Zm00001d053935	Probable phosphoinositide phosphatase SAC9	Probable phosphoinositide phosphatase that could be involved in stress signaling.
	PROLINE5@6	S6_148783165	6	152847056	12.3	4.639	3.368	8	Zm00001d038273	Coronatine-insensitive protein 1	Posible role in JA signalling
	PROLINE6@8	S8_21150339	8	21838456	16.5	5.897	4.897	4	Zm00001d008826	Gigantea1	regulation of circadian rhythm Source; regulation of long-day photoperiodism, flowering
	PROLINE7@8	S8_117437511	8	120343076	13.3	4.955	4.515	4	Zm00001d010558	Protein NETWORKED 2D	actin binding
	PROLINE8@8	S8_157671220	8	162493033	11.6	4.433	4.078	4	Zm00001d011845	NADPH:quinone oxidoreductase	might increase proline accumulation during osmotic stress
									Zm00001d011843	Protein SHI RELATED SEQUENCE 6	DNA binding; positive regulation of transcription, DNA-templated
	PROLINE9@8	S8_160373429	8	165274233	11.2	4.298	3.354	6	Zm00001d011971	Delta3,5-delta2,4-dienoyl-CoA isomerase	delta3,5-delta2,4-dienoyl-CoA isomerase activity; Involved in degradation of unsaturated fatty acids
	PROLINE10@9	S9_12599864	9	12076699	11.9	4.535	4.06	4	Zm00001d045085	Serine carboxypeptidase-like 29	serine-type carboxypeptidase activity; lipid metabolism
H2O2	H2O21@5	S5_72699129	5	74828595	14.4	4.169	0.443	12	Zm00001d053936	Polyketide cyclase/dehydrase and lipid transport superfamily protein	Lipid transport; lipid stress signalling
PROT	PROT1@2	S2_165624923	2	170426412	16.2	4.284	0.548	13	Zm00001d005346	Aldo-keto reductase/ oxidoreductase	D-threo-aldose 1-dehydrogenase activity; reactive carbonyl species (RCS) detoxication
	PROT2@2	S2_165679902	2	170444658	15.4	4.102	0.585	11
	PROT3@7	S7_31910882	7	33140990	15.8	4.194	0.485	54	Zm00001d019426	UPF0235 protein	circadian regulation of translation; photomorphogenesis; positive regulation of photomorphogenesis
GPOD	GPOD1@4	S4_178821631	4	181787137	13.7	4.524	0.688	4	Zm00001d052174	Cyclin-dependent kinase inhibitor 1	cell cycle arrest; cyclin-dependent protein serine/threonine kinase inhibitor activity; kinase activity; protein kinase inhibitor activity
	GPOD2@8	S8_129789926	8	133675700	13.1	4.357	0.464	10	Zm00001d010924	peroxidase64	Removal of H2O2, oxidation of toxic reductants, biosynthesis and degradation of lignin, suberization, auxin catabolism, response to environmental stresses such as wounding, pathogen attack and oxidative stress.
	GPOD3@8	S8_129790002	8	133675776	17	5.357	0.531	9
	GPOD4@8	S8_129937855	8	133819272	12	4.055	0.393	12	Zm00001d010926	peroxidase2	2 a phenolic donor + H2O2 = 2 a phenolic radical donor + 2 H2O
TBARS	TBARS1@2	S2_38132313	2	39693383	11.2	4.131	0.868	4	Zm00001d003312	3-ketoacyl-CoA thiolase 2 peroxisomal	acetyl-CoA C-acyltransferase activity; fatty acid beta-oxidation; phenylacetate catabolic process
									Zm00001d003306	Bowman-Birk type bran trypsin inhibitor	serine-type endopeptidase inhibitor activity
									Zm00001d003311	Probable 2-oxoglutarate-dependent dioxygenase	auxin catabolic process; auxin homeostasis; dioxygenase activity; indole-3-acetaldehyde oxidase activity; metal ion binding
	TBARS2@3	S3_10469321	3	9767531	11.2	4.139	0.97	4	n.a.
	TBARS3@3	S3_125158516	3	125562863	12.5	4.518	0.867	5	Zm00001d041516	Lipid phosphate phosphatase delta	actin filament binding; actin filament bundle assembly; actin filament severing
	TBARS4@6	S6_17671765	6	17174793	10.8	4	0.823	5	Zm00001d035252	Calreticulin-2	calcium ion binding; unfolded protein binding; endoplasmic reticulum unfolded protein response; protein folding
	TBARS5@6	S6_87676276	6	90470962	11.8	4.319	0.536	13	Zm00001d036494	GATA transcription factor 24	regulation of transcription, DNA-templated; sequence-specific DNA binding; zinc ion binding
	TBARS6@6	S6_150075488	6	154170989	11.8	4.32	0.518	22	Zm00001d038310	Tubby-like F-box protein 10	possibly associated with abiotic stress response
	TBARS7@6	S6_150080817	6	154176318	11.1	4.111	0.479	24	Zm00001d038307	Glutathione S-transferase family protein	transferase activity, response to oxidative stress, proline accumulation
	TBARS8@7	S7_134104928	7	138229143	12.7	4.571	0.928	4	Zm00001d008620	Metallothionein-like protein 2A	metal ion binding
	TBARS9@8	S8_14589146	8	14999168	11.7	4.275	0.734	6	Zm00001d008624	HSP20-like chaperones superfamily protein	protecting their targets from denaturation and aggregation
									Zm00001d008623	Very-long-chain (3R)-3-hydroxyacyl-CoA dehydratase PASTICCINO 2	fatty acid elongation; sphingolipid biosynthetic process; very long-chain fatty acid biosynthetic process; 3-hydroxyacyl-CoA dehydratase activity; 3-hydroxy-arachidoyl-CoA dehydratase activity; 3-hydroxy-behenoyl-CoA dehydratase activity; 3-hydroxy-lignoceroyl-CoA dehydratase activity; very-long-chain 3-hydroxyacyl-CoA dehydratase activity
	TBARS10@9	S9_100885438	9	104341296	12.2	4.424	0.969	4	Zm00001d046749	Calcium-dependent lipid-binding (CaLB domain) plant phosphoribosyltransferase family protein	transferase activity, transferring glycosyl groups
	TBARS11@9	S9_108404061	9	110991638	12.2	4.415	1.008	4	Zm00001d046925	Zinc finger protein CONSTANS-LIKE 5	zinc ion binding; possibly involved in stress signalling
	TBARS12@9	S9_109131933	9	111784658	11.8	4.307	0.89	5	Zm00001d046935	cryptochrome 3	photoreactive repair; protein-chromophore linkage; DNA binding; FAD binding
	TBARS13@9	S9_136702333	9	139304310	11.9	4.328	0.775	10	Zm00001d047685	Hexosyltransferase	transferase activity, transferring glycosyl groups
	TBARS14@9	S9_136770287	9	139353870	16.4	5.616	0.793	12
	TBARS15@9	S9_136770294	9	139353877	14.2	5.016	0.692	13

## Sheet: Supplementary table 3
Supplementary table 3. Genes found in BioMart analysis within the 120 kb from physical positions of associations.
Gene stable ID	Transcript stable ID	Chromosome/scaffold name	Gene start (bp)	Gene end (bp)	Strand	Transcript start (bp)	Transcript end (bp)	Gene type	Gene name	Transcript type	Gene Synonym	Chromosome/scaffold name2	Gene start (bp)3	Gene end (bp)4	Gene description	Linked association
Zm00001d035324	Zm00001d035324_T001	6	21486382	21487838	-1	21486382	21487838	protein_coding		protein_coding		6	21486382	21487838	uncharacterized	CWC1@6
Zm00001d035326	Zm00001d035326_T001	6	21497929	21498475	1	21497929	21498475	protein_coding		protein_coding		6	21497929	21498475	uncharacterized	CWC1@6
Zm00001d035327	Zm00001d035327_T001	6	21498495	21499851	-1	21498495	21499851	protein_coding		protein_coding		6	21498495	21499851	uncharacterized	CWC1@6
Zm00001d035328	Zm00001d035328_T001	6	21501304	21502023	-1	21501304	21502023	protein_coding		protein_coding		6	21501304	21502023	RNA-metabolising metallo-beta-lactamase family protein	CWC1@6
Zm00001d035329	Zm00001d035329_T001	6	21525071	21526692	1	21525071	21526692	protein_coding		protein_coding		6	21525071	21526692	Thiamine biosynthetic bifunctional enzyme TH1 chloroplastic	CWC1@6
Zm00001d052171	Zm00001d052171_T001	4	181669343	181670553	-1	181669343	181670553	protein_coding		protein_coding		4	181669343	181670553	Cell number regulator 1	GPOD1@4
Zm00001d052172	Zm00001d052172_T001	4	181675863	181676171	1	181675863	181676171	protein_coding		protein_coding		4	181675863	181676171	EF hand family protein	GPOD1@4
Zm00001d052173	Zm00001d052173_T001	4	181707238	181707894	1	181707238	181707894	protein_coding		protein_coding		4	181707238	181707894	uncharacterized	GPOD1@4
Zm00001d052174	Zm00001d052174_T001	4	181715802	181717531	-1	181715802	181717531	protein_coding	cyclin-dependent kinase inhibitor6	protein_coding	cki6	4	181715802	181717531	Cyclin-dependent kinase inhibitor 1	GPOD1@4
Zm00001d052178	Zm00001d052178_T001	4	181729433	181731132	-1	181729433	181731132	protein_coding		protein_coding		4	181729433	181731132	Putative ribosomal protein S8e family protein	GPOD1@4
Zm00001d052179	Zm00001d052179_T001	4	181786055	181787263	1	181786055	181787263	protein_coding		protein_coding		4	181786055	181787263	uncharacterized	GPOD1@4
Zm00001d052180	Zm00001d052180_T001	4	181857308	181864042	-1	181857308	181864042	protein_coding	tunicate1	protein_coding	GRMZM2G370777	4	181857308	181864042	tunicate1	GPOD1@4
Zm00001d010923	Zm00001d010923_T002	8	133672633	133673523	1	133672633	133673523	protein_coding		protein_coding		8	133672633	133673523	uncharacterized	GPOD2@8GPOD3@8
Zm00001d010924	Zm00001d010924_T001	8	133674282	133675882	-1	133674282	133675882	protein_coding		protein_coding		8	133674282	133675882	Peroxidase 64	GPOD2@8GPOD3@8
Zm00001d010925	Zm00001d010925_T001	8	133733061	133734092	1	133733061	133734092	protein_coding		protein_coding		8	133733061	133734092	Peroxidase 64	GPOD2@8GPOD3@8GPOD4@8
Zm00001d010926	Zm00001d010926_T001	8	133734451	133743726	-1	133734451	133743726	protein_coding		protein_coding		8	133734451	133743726	Peroxidase 2	GPOD2@8GPOD3@8GPOD4@8
Zm00001d010927	Zm00001d010927_T001	8	133818073	133822277	1	133818073	133822268	protein_coding		protein_coding		8	133818073	133822277	Putative RNA polymerase II subunit B1 CTD phosphatase RPAP2 homolog	GPOD4@8
Zm00001d010928	Zm00001d010928_T001	8	133839411	133861487	-1	133839411	133861487	protein_coding	DNA methyl transferase6	protein_coding	dmt106	8	133839411	133861487	DNA methyl transferase6	GPOD4@8
Zm00001d010929	Zm00001d010929_T001	8	133855942	133857172	1	133855942	133857172	protein_coding		protein_coding		8	133855942	133857172	Retrovirus-related Pol polyprotein LINE-1	GPOD4@8
Zm00001d015082	Zm00001d015082_T010	5	74805411	74823283	1	74805483	74822618	protein_coding		protein_coding		5	74805411	74823283	transducin family protein / WD-40 repeat family protein	H2O21@5
Zm00001d015084	Zm00001d015084_T001	5	74823509	74826236	-1	74823509	74826236	protein_coding		protein_coding		5	74823509	74826236	Polyketide cyclase/dehydrase and lipid transport superfamily protein	H2O21@5
Zm00001d015085	Zm00001d015085_T002	5	74828173	74830395	1	74828173	74830395	protein_coding		protein_coding		5	74828173	74830395	Protein LOW PSII ACCUMULATION 2 chloroplastic	H2O21@5
Zm00001d015086	Zm00001d015086_T013	5	74944010	74956345	-1	74944163	74956345	protein_coding		protein_coding		5	74944010	74956345	Probable tRNA (guanine(26)-N(2))-dimethyltransferase 2	H2O21@5
Zm00001d027606	Zm00001d027606_T001	1	8916341	8917933	1	8916341	8917933	protein_coding		protein_coding		1	8916341	8917933	OSJNBa0089E12.13 protein; protein	PROLINE1@1
Zm00001d027607	Zm00001d027607_T001	1	8919684	8921767	-1	8919684	8921767	protein_coding		protein_coding		1	8919684	8921767	Cysteine-rich repeat secretory protein 3	PROLINE1@1
Zm00001d027610	Zm00001d027610_T001	1	8979876	8981567	-1	8979876	8981567	protein_coding		protein_coding		1	8979876	8981567	Vegetative storage protein	PROLINE1@1
Zm00001d027611	Zm00001d027611_T001	1	8981882	8983387	1	8981882	8983387	protein_coding		protein_coding		1	8981882	8983387	Pentatricopeptide repeat-containing protein	PROLINE1@1
Zm00001d027612	Zm00001d027612_T005	1	9008951	9013386	-1	9008983	9012823	protein_coding		protein_coding		1	9008951	9013386	Glutamate--tRNA ligase cytoplasmic	PROLINE1@1
Zm00001d027613	Zm00001d027613_T001	1	9015345	9016646	-1	9015345	9016547	protein_coding		protein_coding		1	9015345	9016646	Tetratricopeptide repeat (TPR)-like superfamily protein	PROLINE1@1
Zm00001d027615	Zm00001d027615_T001	1	9101744	9102472	-1	9101744	9102472	protein_coding		protein_coding		1	9101744	9102472	uncharacterized	PROLINE1@1
Zm00001d027616	Zm00001d027616_T001	1	9108126	9111252	1	9108126	9111252	protein_coding		protein_coding		1	9108126	9111252	RPM1 interacting protein 13	PROLINE1@1
Zm00001d027618	Zm00001d027618_T001	1	9112947	9115668	1	9112947	9115668	protein_coding		protein_coding		1	9112947	9115668	60S ribosomal protein L21-1	PROLINE1@1
Zm00001d027619	Zm00001d027619_T002	1	9119707	9122688	1	9119707	9122688	protein_coding	beta amylase2	protein_coding	amyb2	1	9119707	9122688	beta amylase2	PROLINE1@1
Zm00001d045084	Zm00001d045084_T008	9	12042437	12047675	1	12043810	12047492	protein_coding		protein_coding		9	12042437	12047675	uncharacterized	PROLINE10@9
Zm00001d045085	Zm00001d045085_T001	9	12048353	12056997	1	12048353	12056997	protein_coding		protein_coding		9	12048353	12056997	Serine carboxypeptidase-like 29	PROLINE10@9
Zm00001d045086	Zm00001d045086_T001	9	12075059	12078631	1	12075059	12078631	protein_coding		protein_coding		9	12075059	12078631	Putative leucine-rich repeat receptor-like protein kinase family protein	PROLINE10@9
Zm00001d045087	Zm00001d045087_T001	9	12083663	12093970	-1	12083663	12093970	protein_coding		protein_coding		9	12083663	12093970	Aspartic proteinase A1	PROLINE10@9
Zm00001d045088	Zm00001d045088_T001	9	12095561	12098991	1	12095561	12098991	protein_coding		protein_coding		9	12095561	12098991	Putative leucine-rich repeat receptor-like protein kinase family protein	PROLINE10@9
Zm00001d045089	Zm00001d045089_T001	9	12194663	12197108	1	12194663	12197108	protein_coding	pentatricopeptide repeat protein2263	protein_coding	AC215198.3_FG002	9	12194663	12197108	pentatricopeptide repeat protein2263	PROLINE10@9
Zm00001d043117	Zm00001d043117_T003	3	189693131	189698040	1	189693157	189696370	protein_coding	bZIP-transcription factor 102	protein_coding	bzip102	3	189693131	189698040	ABSCISIC ACID-INSENSITIVE 5-like protein 2	PROLINE2@3PROLINE3@3
Zm00001d043118	Zm00001d043118_T004	3	189704285	189709321	1	189704289	189706560	protein_coding		protein_coding		3	189704285	189709321	Adenylylsulfatase HINT1	PROLINE2@3PROLINE3@3
Zm00001d043119	Zm00001d043119_T001	3	189711532	189712560	1	189711532	189712560	protein_coding		protein_coding		3	189711532	189712560	Protein RETICULATA-RELATED 3 chloroplastic	PROLINE2@3PROLINE3@3
Zm00001d043121	Zm00001d043121_T001	3	189739582	189740244	-1	189739582	189740244	protein_coding		protein_coding		3	189739582	189740244	Osmotin-like protein OSM34	PROLINE2@3PROLINE3@3
Zm00001d043122	Zm00001d043122_T001	3	189742174	189742605	-1	189742174	189742605	protein_coding		protein_coding		3	189742174	189742605	uncharacterized	PROLINE2@3PROLINE3@3
Zm00001d043124	Zm00001d043124_T002	3	189746723	189751419	1	189746723	189751419	protein_coding		protein_coding		3	189746723	189751419	Exocyst complex component SEC5A	PROLINE2@3PROLINE3@3
Zm00001d043125	Zm00001d043125_T001	3	189774392	189775444	-1	189774392	189775444	protein_coding		protein_coding		3	189774392	189775444	F-box protein	PROLINE2@3PROLINE3@3
Zm00001d043126	Zm00001d043126_T006	3	189782876	189792492	-1	189787199	189792479	protein_coding		protein_coding		3	189782876	189792492	Ulp1 protease family C-terminal catalytic domain containing protein expressed	PROLINE2@3PROLINE3@3
Zm00001d043127	Zm00001d043127_T001	3	189824699	189827996	1	189824699	189827996	protein_coding		protein_coding		3	189824699	189827996	DNA-directed RNA polymerase 3 chloroplastic	PROLINE2@3PROLINE3@3
Zm00001d043128	Zm00001d043128_T001	3	189863955	189864845	-1	189863955	189864845	protein_coding		protein_coding		3	189863955	189864845	NHL25	PROLINE3@3
Zm00001d043129	Zm00001d043129_T001	3	189866869	189871691	-1	189866869	189871575	protein_coding		protein_coding		3	189866869	189871691	Ulp1 protease family C-terminal catalytic domain containing protein expressed	PROLINE3@3
Zm00001d053930	Zm00001d053930_T003	4	243754727	243759497	1	243754780	243759174	protein_coding		protein_coding		4	243754727	243759497	Putative cyclin-dependent kinase A family protein [Source:UniProtKB/TrEMBL;Acc:K7UBZ7]	PROLINE4@4
Zm00001d053931	Zm00001d053931_T006	4	243761987	243766788	1	243762152	243766761	protein_coding		protein_coding		4	243761987	243766788	Peroxisome biogenesis protein 16	PROLINE4@4
Zm00001d053932	Zm00001d053932_T002	4	243768090	243771031	-1	243768159	243771031	protein_coding		protein_coding		4	243768090	243771031	NAD(P)-linked oxidoreductase superfamily protein	PROLINE4@4
Zm00001d053933	Zm00001d053933_T001	4	243795524	243795787	-1	243795524	243795787	protein_coding		protein_coding		4	243795524	243795787	Glu S.griseus protease inhibitor	PROLINE4@4
Zm00001d053934	Zm00001d053934_T001	4	243802370	243802582	1	243802370	243802582	protein_coding		protein_coding		4	243802370	243802582	Subtilisin inhibitor 1	PROLINE4@4
Zm00001d053935	Zm00001d053935_T036	4	243872583	243882769	1	243872722	243882743	protein_coding		protein_coding		4	243872583	243882769	Probable phosphoinositide phosphatase SAC9	PROLINE4@4
Zm00001d053936	Zm00001d053936_T001	4	243883854	243885686	-1	243883854	243885686	protein_coding		protein_coding		4	243883854	243885686	Polyketide cyclase/dehydrase and lipid transport superfamily protein	PROLINE4@4
Zm00001d053938	Zm00001d053938_T001	4	243885929	243886813	1	243885929	243886813	protein_coding		protein_coding		4	243885929	243886813	UDP-glycosyltransferase 88A1	PROLINE4@4
Zm00001d053939	Zm00001d053939_T001	4	243889035	243890221	-1	243889035	243890221	protein_coding		protein_coding		4	243889035	243890221	Polyketide cyclase/dehydrase and lipid transport superfamily protein	PROLINE4@4
Zm00001d053940	Zm00001d053940_T001	4	243894205	243896498	-1	243894205	243896498	protein_coding	C2C2-GATA-transcription factor 22	protein_coding	AC184831.3_FG005	4	243894205	243896498	uncharacterized	PROLINE4@4
Zm00001d053941	Zm00001d053941_T001	4	243904766	243907378	-1	243904766	243907378	protein_coding		protein_coding		4	243904766	243907378	3-isopropylmalate dehydratase large subunit	PROLINE4@4
Zm00001d053942	Zm00001d053942_T001	4	243907280	243909115	1	243907280	243909115	protein_coding		protein_coding		4	243907280	243909115	Putative NAC domain transcription factor superfamily protein	PROLINE4@4
Zm00001d053943	Zm00001d053943_T001	4	243971437	243973724	-1	243971437	243973724	protein_coding		protein_coding		4	243971437	243973724	uncharacterized	PROLINE4@4
Zm00001d053944	Zm00001d053944_T001	4	243976177	243978111	1	243976177	243978111	protein_coding		protein_coding		4	243976177	243978111	Putative NAC domain transcription factor superfamily protein	PROLINE4@4
Zm00001d038267	Zm00001d038267_T001	6	152765549	152768497	1	152765549	152768497	protein_coding		protein_coding		6	152765549	152768497	maternal effect embryo arrest 59	PROLINE5@6
Zm00001d038268	Zm00001d038268_T001	6	152782090	152785547	-1	152782090	152785547	protein_coding		protein_coding		6	152782090	152785547	Probable anion transporter 3 chloroplastic	PROLINE5@6
Zm00001d038269	Zm00001d038269_T001	6	152840908	152842890	-1	152840908	152842890	protein_coding		protein_coding		6	152840908	152842890	UPF0503 protein chloroplastic	PROLINE5@6
Zm00001d038270	Zm00001d038270_T001	6	152871846	152873850	1	152871846	152873850	protein_coding	MYB-related-transcription factor 3	protein_coding	GRMZM2G002128	6	152871846	152873850	Duplicated homeodomain-like superfamily protein	PROLINE5@6
Zm00001d038272	Zm00001d038272_T004	6	152937079	152940336	-1	152937134	152940227	protein_coding		protein_coding		6	152937079	152940336	Glycosyl hydrolase family protein	PROLINE5@6
Zm00001d038273	Zm00001d038273_T003	6	152958703	152962372	-1	152958823	152962232	protein_coding		protein_coding		6	152958703	152962372	Coronatine-insensitive protein 1	PROLINE5@6
Zm00001d008821	Zm00001d008821_T001	8	21725645	21726186	-1	21725645	21726186	protein_coding		protein_coding		8	21725645	21726186	Enhancer of mRNA-decapping protein 4	PROLINE6@8
Zm00001d008823	Zm00001d008823_T001	8	21730373	21739167	-1	21730373	21739167	protein_coding		protein_coding		8	21730373	21739167	ATP-dependent DNA helicase [Source:UniProtKB/TrEMBL;Acc:A0A1D6FFR6]	PROLINE6@8
Zm00001d008824	Zm00001d008824_T001	8	21740739	21742287	-1	21740739	21742287	protein_coding		protein_coding		8	21740739	21742287	uncharacterized	PROLINE6@8
Zm00001d008825	Zm00001d008825_T001	8	21749186	21749614	-1	21749186	21749614	protein_coding		protein_coding		8	21749186	21749614	uncharacterized	PROLINE6@8
Zm00001d008826	Zm00001d008826_T009	8	21787238	21795721	-1	21787239	21793503	protein_coding	gigantea1	protein_coding	gi1	8	21787238	21795721	gigantea1	PROLINE6@8
Zm00001d008827	Zm00001d008827_T002	8	21834900	21838661	1	21836371	21838654	protein_coding	umc124a(chk)	protein_coding	GRMZM2G087146	8	21834900	21838661	Probable choline kinase 2	PROLINE6@8
Zm00001d010558	Zm00001d010558_T001	8	120340485	120345629	1	120340485	120345629	protein_coding		protein_coding		8	120340485	120345629	Protein NETWORKED 2D	PROLINE7@8
Zm00001d010560	Zm00001d010560_T001	8	120354275	120355551	-1	120354275	120355551	protein_coding		protein_coding		8	120354275	120355551	uncharacterized	PROLINE7@8
Zm00001d011838	Zm00001d011838_T001	8	162441108	162442697	1	162441108	162442697	protein_coding		protein_coding		8	162441108	162442697	Glycosyltransferase family 61 protein	PROLINE8@8
Zm00001d011839	Zm00001d011839_T001	8	162488291	162493316	-1	162488291	162493316	protein_coding		protein_coding		8	162488291	162493316	Protein CLT3 chloroplastic	PROLINE8@8
Zm00001d011841	Zm00001d011841_T001	8	162509321	162509776	-1	162509321	162509776	protein_coding		protein_coding		8	162509321	162509776	Calcium-binding protein CML38	PROLINE8@8
Zm00001d011842	Zm00001d011842_T001	8	162540520	162541875	1	162540520	162541875	protein_coding		protein_coding		8	162540520	162541875	Eukaryotic aspartyl protease family protein	PROLINE8@8
Zm00001d011843	Zm00001d011843_T001	8	162564729	162565898	1	162564729	162565898	protein_coding	lateral root primordia1	protein_coding	GRMZM2G077752	8	162564729	162565898	Protein SHI RELATED SEQUENCE 6	PROLINE8@8
Zm00001d011844	Zm00001d011844_T001	8	162574546	162574851	1	162574546	162574851	protein_coding		protein_coding		8	162574546	162574851	uncharacterized	PROLINE8@8
Zm00001d011845	Zm00001d011845_T001	8	162607205	162608301	-1	162607205	162608301	protein_coding		protein_coding		8	162607205	162608301	NADPH:quinone oxidoreductase	PROLINE8@8
Zm00001d011958	Zm00001d011958_T001	8	165203502	165205430	-1	165203502	165205430	protein_coding		protein_coding		8	165203502	165205430	Glutathione S-transferase family protein	PROLINE9@8
Zm00001d011959	Zm00001d011959_T002	8	165240608	165244472	1	165240608	165244472	protein_coding		protein_coding		8	165240608	165244472	Secondary cell wall glycosyltransferase family 47	PROLINE9@8
Zm00001d011963	Zm00001d011963_T002	8	165266721	165275070	1	165266721	165275070	protein_coding		protein_coding		8	165266721	165275070	ATP-dependent RNA helicase DHX8	PROLINE9@8
Zm00001d011964	Zm00001d011964_T002	8	165280380	165283828	1	165280429	165283828	protein_coding		protein_coding		8	165280380	165283828	Probable beta-14-xylosyltransferase IRX10L	PROLINE9@8
Zm00001d011965	Zm00001d011965_T001	8	165285679	165288425	1	165285679	165288425	protein_coding		protein_coding		8	165285679	165288425	Aldolase-type TIM barrel family protein	PROLINE9@8
Zm00001d011966	Zm00001d011966_T003	8	165292236	165296943	1	165292236	165296943	protein_coding		protein_coding		8	165292236	165296943	Ubiquitin carrier protein%3B Ubiquitin-conjugating enzyme E2-22 kDa	PROLINE9@8
Zm00001d011967	Zm00001d011967_T001	8	165304523	165309412	1	165304523	165309412	protein_coding		protein_coding		8	165304523	165309412	uncharacterized	PROLINE9@8
Zm00001d011969	Zm00001d011969_T001	8	165320638	165322096	-1	165320638	165322096	protein_coding	NAC-transcription factor 9	protein_coding	GRMZM2G134073	8	165320638	165322096	NAC domain containing protein 84	PROLINE9@8
Zm00001d011970	Zm00001d011970_T001	8	165339966	165343531	1	165339966	165343531	protein_coding		protein_coding		8	165339966	165343531	Probable protein S-acyltransferase 7	PROLINE9@8
Zm00001d011971	Zm00001d011971_T001	8	165343810	165345886	-1	165343810	165345886	protein_coding		protein_coding		8	165343810	165345886	Delta3,5-delta2,4-dienoyl-CoA isomerase [Source:UniProtKB/TrEMBL;Acc:B4FD65]	PROLINE9@8
Zm00001d005346	Zm00001d005346_T002	2	170380531	170384466	-1	170380531	170384466	protein_coding		protein_coding		2	170380531	170384466	Aldo-keto reductase/ oxidoreductase	PROT1@2PROT2@2
Zm00001d005347	Zm00001d005347_T002	2	170386767	170391584	-1	170386775	170391514	protein_coding	monodehydroascorbate reductase homolog1	protein_coding	csu196	2	170386767	170391584	monodehydroascorbate reductase homolog1	PROT1@2PROT2@2
Zm00001d005348	Zm00001d005348_T001	2	170425943	170436807	1	170425943	170436807	protein_coding		protein_coding		2	170425943	170436807	Serine/threonine-protein kinase CTR1	PROT1@2PROT2@2
Zm00001d019424	Zm00001d019424_T001	7	33080186	33084808	-1	33080186	33084808	protein_coding		protein_coding		7	33080186	33084808	Replication protein-like	PROT3@7
Zm00001d019426	Zm00001d019426_T004	7	33139505	33142569	1	33139650	33142488	protein_coding		protein_coding		7	33139505	33142569	UPF0235 protein	PROT3@7
Zm00001d019427	Zm00001d019427_T001	7	33144052	33144309	-1	33144052	33144309	protein_coding		protein_coding		7	33144052	33144309	uncharacterized	PROT3@7
Zm00001d003306	Zm00001d003306_T001	2	39644137	39644676	-1	39644137	39644676	protein_coding		protein_coding		2	39644137	39644676	Bowman-Birk type bran trypsin inhibitor	TBARS1@2
Zm00001d003307	Zm00001d003307_T001	2	39646776	39647079	1	39646776	39647079	protein_coding		protein_coding		2	39646776	39647079	uncharacterized	TBARS1@2
Zm00001d003308	Zm00001d003308_T001	2	39659891	39663833	-1	39659891	39663833	protein_coding		protein_coding		2	39659891	39663833	Ribonuclease H2 subunit B	TBARS1@2
Zm00001d003309	Zm00001d003309_T002	2	39693111	39700373	1	39693129	39700373	protein_coding		protein_coding		2	39693111	39700373	Copper amine oxidase family protein	TBARS1@2
Zm00001d003311	Zm00001d003311_T001	2	39752127	39753847	1	39752127	39753847	protein_coding		protein_coding		2	39752127	39753847	Probable 2-oxoglutarate-dependent dioxygenase AOP1	TBARS1@2
Zm00001d003312	Zm00001d003312_T005	2	39759791	39762588	1	39761560	39762586	protein_coding		protein_coding		2	39759791	39762588	3-ketoacyl-CoA thiolase 2 peroxisomal	TBARS1@2
Zm00001d046747	Zm00001d046747_T001	9	104244488	104246998	-1	104244488	104246998	protein_coding		protein_coding		9	104244488	104246998	Putative NAC domain transcription factor superfamily protein	TBARS10@9
Zm00001d046748	Zm00001d046748_T001	9	104330660	104332736	1	104330660	104332736	protein_coding		protein_coding		9	104330660	104332736	Putative polyphenol oxidase family protein	TBARS10@9
Zm00001d046749	Zm00001d046749_T001	9	104340583	104342910	1	104340583	104342910	protein_coding		protein_coding		9	104340583	104342910	Calcium-dependent lipid-binding (CaLB domain) plant phosphoribosyltransferase family protein	TBARS10@9
Zm00001d046750	Zm00001d046750_T001	9	104350274	104351649	1	104350274	104351649	protein_coding		protein_coding		9	104350274	104351649	Phytoene synthase chloroplastic	TBARS10@9
Zm00001d046751	Zm00001d046751_T001	9	104375107	104380709	1	104375107	104380709	protein_coding	bZIP-transcription factor 70	protein_coding	bzip70	9	104375107	104380709	bZIP transcription factor family protein	TBARS10@9
Zm00001d046753	Zm00001d046753_T001	9	104400925	104402664	-1	104400925	104402664	protein_coding		protein_coding		9	104400925	104402664	Vacuolar protein sorting-associated protein 52 A	TBARS10@9
Zm00001d046755	Zm00001d046755_T001	9	104439437	104448739	-1	104439437	104448739	protein_coding	ARR-B-transcription factor 4	protein_coding	arr4	9	104439437	104448739	Putative two-component response regulator family protein	TBARS10@9
Zm00001d046922	Zm00001d046922_T001	9	110889793	110890950	1	110889793	110890950	protein_coding		protein_coding		9	110889793	110890950	F-box protein AFR	TBARS11@9
Zm00001d046923	Zm00001d046923_T001	9	110943034	110946165	1	110943034	110946165	protein_coding		protein_coding		9	110943034	110946165	D-3-phosphoglycerate dehydrogenase 2 chloroplastic	TBARS11@9
Zm00001d046925	Zm00001d046925_T001	9	111032442	111034142	1	111032442	111034142	protein_coding	C2C2-CO-like-transcription factor 13	protein_coding	col13	9	111032442	111034142	Zinc finger protein CONSTANS-LIKE 5	TBARS11@9
Zm00001d046926	Zm00001d046926_T001	9	111065404	111066906	-1	111065404	111066906	protein_coding		protein_coding		9	111065404	111066906	Protein kinase superfamily protein	TBARS11@9
Zm00001d046933	Zm00001d046933_T002	9	111694793	111698901	-1	111694915	111698727	protein_coding		protein_coding		9	111694793	111698901	RNA-dependent RNA polymerase 6	TBARS12@9
Zm00001d046934	Zm00001d046934_T002	9	111766179	111768738	1	111766286	111768732	protein_coding		protein_coding		9	111766179	111768738	uncharacterized	TBARS12@9
Zm00001d046935	Zm00001d046935_T001	9	111766412	111777865	-1	111766412	111777865	protein_coding		protein_coding		9	111766412	111777865	cryptochrome 3	TBARS12@9
Zm00001d046936	Zm00001d046936_T003	9	111778714	111784103	-1	111778714	111784103	protein_coding		protein_coding		9	111778714	111784103	Core-2/I-branching beta-16-N-acetylglucosaminyltransferase family protein	TBARS12@9
Zm00001d046937	Zm00001d046937_T001	9	111794987	111797460	-1	111794987	111797460	protein_coding	bZIP-transcription factor 17	protein_coding	bzip17	9	111794987	111797460	Basic leucine zipper 9	TBARS12@9
Zm00001d046938	Zm00001d046938_T002	9	111825489	111831688	-1	111830685	111831688	protein_coding		protein_coding		9	111825489	111831688	Pollen receptor-like kinase 4	TBARS12@9
Zm00001d047683	Zm00001d047683_T007	9	139193291	139198582	-1	139193533	139198467	protein_coding		protein_coding		9	139193291	139198582	NAD(P)-binding Rossmann-fold superfamily protein	TBARS13@9
Zm00001d047685	Zm00001d047685_T001	9	139303278	139304405	-1	139303278	139304405	protein_coding		protein_coding		9	139303278	139304405	Probable galacturonosyltransferase-like 7	TBARS14@9TBARS15@9TBARS13@9
Zm00001d047686	Zm00001d047686_T001	9	139334833	139337705	-1	139334833	139337705	protein_coding		protein_coding		9	139334833	139337705	uncharacterized	TBARS14@9TBARS15@9TBARS13@9
Zm00001d047687	Zm00001d047687_T001	9	139353622	139355151	1	139353622	139355151	protein_coding		protein_coding		9	139353622	139355151	Chaperone DnaJ-domain superfamily protein	TBARS14@9TBARS15@9TBARS13@9
Zm00001d047688	Zm00001d047688_T001	9	139359602	139363816	-1	139359602	139363816	protein_coding		protein_coding		9	139359602	139363816	transducin family protein / WD-40 repeat family protein	TBARS14@9TBARS15@9TBARS13@9
Zm00001d047689	Zm00001d047689_T002	9	139363842	139370232	1	139363842	139370232	protein_coding		protein_coding		9	139363842	139370232	zinc finger (MYND type) family protein / programmed cell death 2 C-terminal domain-containing protein	TBARS14@9TBARS15@9TBARS13@9
Zm00001d047690	Zm00001d047690_T003	9	139370913	139375223	1	139371037	139375223	protein_coding		protein_coding		9	139370913	139375223	Nucleic acid-binding proteins superfamily	TBARS14@9TBARS15@9TBARS13@9
Zm00001d047691	Zm00001d047691_T001	9	139371043	139373286	-1	139371043	139373286	protein_coding		protein_coding		9	139371043	139373286	Protein trichome birefringence-like 34	TBARS14@9TBARS15@9TBARS13@9
Zm00001d047694	Zm00001d047694_T001	9	139387993	139389339	1	139387993	139389339	protein_coding		protein_coding		9	139387993	139389339	Glycosyltransferase 5	TBARS14@9TBARS15@9TBARS13@9
Zm00001d047695	Zm00001d047695_T001	9	139390737	139394155	-1	139390737	139394155	protein_coding		protein_coding		9	139390737	139394155	Putative pyridoxal phosphate (PLP)-dependent transferase family protein	TBARS14@9TBARS15@9TBARS13@9
Zm00001d047696	Zm00001d047696_T001	9	139410272	139410883	1	139410272	139410883	protein_coding		protein_coding		9	139410272	139410883	senescence associated gene 20	TBARS14@9TBARS15@9TBARS13@9
Zm00001d039634	Zm00001d039634_T001	3	9745656	9748061	1	9745656	9748061	protein_coding	dwarf plant1	protein_coding	d1	3	9745656	9748061	dwarf plant1	TBARS2@3
Zm00001d039635	Zm00001d039635_T001	3	9812399	9813375	1	9812399	9813375	protein_coding	BZR-transcription factor 6	protein_coding	bzr6	3	9812399	9813375	BES1/BZR1 homolog protein 4	TBARS2@3
Zm00001d039637	Zm00001d039637_T001	3	9819488	9821687	-1	9819488	9821687	protein_coding	G2-like-transcription factor 14	protein_coding	glk14	3	9819488	9821687	Myb family transcription factor EFM	TBARS2@3
Zm00001d039638	Zm00001d039638_T001	3	9873989	9877437	1	9873989	9877437	protein_coding		protein_coding		3	9873989	9877437	uncharacterized	TBARS2@3
Zm00001d039639	Zm00001d039639_T001	3	9879223	9883575	-1	9879223	9883575	protein_coding		protein_coding		3	9879223	9883575	Phototropic-responsive NPH3 family protein	TBARS2@3
Zm00001d041516	Zm00001d041516_T001	3	125552392	125557077	1	125552392	125557077	protein_coding		protein_coding		3	125552392	125557077	Lipid phosphate phosphatase delta	TBARS3@3
Zm00001d041518	Zm00001d041518_T001	3	125560575	125561600	-1	125560575	125561600	protein_coding		protein_coding		3	125560575	125561600	Expressed protein; protein	TBARS3@3
Zm00001d041519	Zm00001d041519_T001	3	125563618	125564283	1	125563618	125564283	protein_coding		protein_coding		3	125563618	125564283	uncharacterized	TBARS3@3
Zm00001d035247	Zm00001d035247_T001	6	17131320	17132878	-1	17131320	17132878	protein_coding		protein_coding		6	17131320	17132878	uncharacterized	TBARS4@6
Zm00001d035248	Zm00001d035248_T001	6	17132580	17132939	1	17132580	17132939	protein_coding		protein_coding		6	17132580	17132939	uncharacterized	TBARS4@6
Zm00001d035249	Zm00001d035249_T001	6	17174405	17175735	1	17174405	17175735	protein_coding		protein_coding		6	17174405	17175735	HXXXD-type acyl-transferase family protein	TBARS4@6
Zm00001d035252	Zm00001d035252_T001	6	17278747	17280454	-1	17278747	17280454	protein_coding		protein_coding		6	17278747	17280454	Calreticulin-2	TBARS4@6
Zm00001d036486	Zm00001d036486_T001	6	90352423	90353243	-1	90352423	90353243	protein_coding		protein_coding		6	90352423	90353243	Mitochondrial transcription termination factor family protein	TBARS5@6
Zm00001d036488	Zm00001d036488_T001	6	90353381	90354041	-1	90353381	90354041	protein_coding		protein_coding		6	90353381	90354041	uncharacterized	TBARS5@6
Zm00001d036489	Zm00001d036489_T001	6	90385335	90387649	1	90385335	90387649	protein_coding		protein_coding		6	90385335	90387649	Pentatricopeptide repeat-containing protein	TBARS5@6
Zm00001d036490	Zm00001d036490_T001	6	90468862	90473728	1	90468862	90473728	protein_coding		protein_coding		6	90468862	90473728	Phosphatase DCR2	TBARS5@6
Zm00001d036491	Zm00001d036491_T001	6	90476491	90478537	1	90476491	90478537	protein_coding		protein_coding		6	90476491	90478537	uncharacterized	TBARS5@6
Zm00001d036492	Zm00001d036492_T001	6	90500530	90501113	1	90500530	90501113	protein_coding		protein_coding		6	90500530	90501113	Tubulin alpha chain [Source:UniProtKB/TrEMBL;Acc:A0A1D6LNQ1]	TBARS5@6
Zm00001d036494	Zm00001d036494_T005	6	90506221	90511243	1	90506484	90511012	protein_coding	ZIM-transcription factor 20	protein_coding	GATA transcription factor 25	6	90506221	90511243	GATA transcription factor 24	TBARS5@6
Zm00001d036495	Zm00001d036495_T002	6	90589306	90596258	1	90589306	90596258	protein_coding		protein_coding		6	90589306	90596258	Putative SERRATE-related C2H2 zinc-finger family protein	TBARS5@6
Zm00001d038304	Zm00001d038304_T001	6	154053716	154056057	-1	154053716	154056057	protein_coding		protein_coding		6	154053716	154056057	Carbohydrate-binding-like fold	TBARS6@6
Zm00001d038306	Zm00001d038306_T003	6	154116776	154122027	1	154116958	154122013	protein_coding		protein_coding		6	154116776	154122027	cytoplasmic membrane protein	TBARS6@6TBARS7@6
Zm00001d038307	Zm00001d038307_T001	6	154155440	154156880	1	154155440	154156880	protein_coding		protein_coding		6	154155440	154156880	Glutathione S-transferase family protein	TBARS6@6TBARS7@6
Zm00001d038309	Zm00001d038309_T001	6	154162667	154163635	-1	154162667	154163635	protein_coding		protein_coding		6	154162667	154163635	cyclin-related	TBARS6@6TBARS7@6
Zm00001d038310	Zm00001d038310_T003	6	154166396	154172068	1	154166434	154172068	protein_coding	TUB-transcription factor 10	protein_coding	GRMZM2G129288	6	154166396	154172068	Tubby-like F-box protein 10	TBARS6@6TBARS7@6
Zm00001d038311	Zm00001d038311_T001	6	154175962	154178461	-1	154175962	154178461	protein_coding	bZIP-transcription factor 101	protein_coding	bzip101	6	154175962	154178461	G-box-binding factor 4	TBARS6@6TBARS7@6
Zm00001d038312	Zm00001d038312_T001	6	154178760	154181261	1	154178760	154181261	protein_coding		protein_coding		6	154178760	154181261	Integral membrane Yip1 family protein	TBARS6@6TBARS7@6
Zm00001d038314	Zm00001d038314_T001	6	154188789	154195098	1	154188789	154195098	protein_coding		protein_coding		6	154188789	154195098	ATP-dependent DNA helicase [Source:UniProtKB/TrEMBL;Acc:A0A1D6M5F9]	TBARS6@6TBARS7@6
Zm00001d038316	Zm00001d038316_T001	6	154199362	154200027	1	154199362	154200027	protein_coding		protein_coding		6	154199362	154200027	uncharacterized	TBARS6@6TBARS7@6
Zm00001d038317	Zm00001d038317_T001	6	154269350	154309373	1	154269350	154309373	protein_coding		protein_coding		6	154269350	154309373	Nicastrin	TBARS6@6TBARS7@6
Zm00001d020964	Zm00001d020964_T001	7	138114949	138117085	-1	138114949	138117085	protein_coding		protein_coding		7	138114949	138117085	uncharacterized	TBARS8@7
Zm00001d020965	Zm00001d020965_T007	7	138116641	138122918	1	138116765	138122719	protein_coding		protein_coding		7	138116641	138122918	Proton pump-interactor 1	TBARS8@7
Zm00001d020966	Zm00001d020966_T001	7	138144539	138145375	-1	138144539	138145375	protein_coding		protein_coding		7	138144539	138145375	Cysteine/Histidine-rich C1 domain family protein	TBARS8@7
Zm00001d020967	Zm00001d020967_T001	7	138148362	138149066	1	138148362	138149066	protein_coding		protein_coding		7	138148362	138149066	TMV response-related protein	TBARS8@7
Zm00001d020968	Zm00001d020968_T001	7	138172661	138173344	1	138172661	138173344	protein_coding		protein_coding		7	138172661	138173344	TMV response-related protein	TBARS8@7
Zm00001d020969	Zm00001d020969_T007	7	138202794	138208053	1	138204083	138208014	protein_coding		protein_coding		7	138202794	138208053	protein; Ternary complex factor-like	TBARS8@7
Zm00001d020970	Zm00001d020970_T001	7	138208287	138210135	-1	138208287	138210135	protein_coding	dihydroflavonoid reductase1	protein_coding	dfr1	7	138208287	138210135	dihydroflavonoid reductase1	TBARS8@7
Zm00001d020971	Zm00001d020971_T002	7	138210336	138221164	-1	138210336	138221164	protein_coding	iojap striping1	protein_coding	GRMZM2G004583	7	138210336	138221164	Protein Iojap%2C chloroplast	TBARS8@7
Zm00001d020972	Zm00001d020972_T010	7	138223556	138229618	-1	138227022	138229618	protein_coding	NAC-transcription factor 79	protein_coding	GRMZM2G004531	7	138223556	138229618	Pentatricopeptide repeat-containing protein mitochondrial	TBARS8@7
Zm00001d020973	Zm00001d020973_T005	7	138248896	138256381	-1	138249025	138255537	protein_coding		protein_coding		7	138248896	138256381	Chaperone protein dnaJ 10	TBARS8@7
Zm00001d020974	Zm00001d020974_T002	7	138260086	138261759	1	138260144	138261759	protein_coding	pza01714	protein_coding	GRMZM2G168364	7	138260086	138261759	Chitinase-like protein 1	TBARS8@7
Zm00001d020975	Zm00001d020975_T003	7	138262824	138266459	-1	138262829	138266001	protein_coding	methyl binding domain108	protein_coding	GRMZM2G168269	7	138262824	138266459	methyl binding domain108	TBARS8@7
Zm00001d008620	Zm00001d008620_T001	8	14951976	14953401	-1	14951976	14953401	protein_coding		protein_coding		8	14951976	14953401	Metallothionein-like protein 2A	TBARS9@8
Zm00001d008621	Zm00001d008621_T001	8	14957180	14962557	-1	14957180	14962557	protein_coding		protein_coding		8	14957180	14962557	Protein TRM32	TBARS9@8
Zm00001d008622	Zm00001d008622_T002	8	15000230	15005452	-1	15000378	15005452	protein_coding		protein_coding		8	15000230	15005452	Synaptic glycoprotein SC2	TBARS9@8
Zm00001d008623	Zm00001d008623_T001	8	15007294	15014756	1	15007294	15014756	protein_coding		protein_coding		8	15007294	15014756	Very-long-chain (3R)-3-hydroxyacyl-CoA dehydratase PASTICCINO 2	TBARS9@8
Zm00001d008624	Zm00001d008624_T001	8	15102373	15104001	1	15102373	15104001	protein_coding		protein_coding		8	15102373	15104001	HSP20-like chaperones superfamily protein	TBARS9@8
